# Supplementary material for: Metformin Induces Cell Cycle Arrest, Reduced Proliferation, Wound Healing Impairment In Vivo and Is Associated to Clinical Outcomes in Diabetic Foot Ulcer Patients
Source: PLoS One. 2016 Mar 10;11(3):e0150900. doi: 10.1371/journal.pone.0150900 (PMC4786193; doi:10.1371/journal.pone.0150900)
Supplement: S1 Data — The file contains the unprocessed data from the experiments in a xls format. (XLSX) [file pone.0150900.s001.xlsx]

## Sheet: area of colonies
Met 0 mM	Met 10mM	Met 20mM
1944821	117392	93948.9
2923489	294676	28092
856608	99716	8034.67
1123450	198249	24019.1
664122	61176	27367.1
858278	46972.4	6711.11
3662981	121704
717619	209911
1080533	53621.8
2916761	109062
1352750	362318
3107889	140639
1601978	163717
2785736	237720
873625	186645
480700	47273.3
951264	65034.7
4635120
3759945
1641089
618050
895683
844678
2428906
1000225
1956075
3164650
1759067
1138397
458150
498236
1111120
752278
898067
323350
2446570
2782597
901158
962200
797469
900169
460217
1101756

## Sheet: number of colonies
Met 0 mM	Met 10 mM	Met 20 mM
38	4	0
31	6	1
48	5	0
54	6	1
42	5	1
39	4	2

## Sheet: MFI prolif
24 hrs			48 hrs
Control	Met 20 mM	Met 10 mM	Control	Met 20 mM	Met 10 mM
732	974	853	201	521	400
747	1010	804	206	476	401
703	915	797	205	474	409
978	1695	1396	608	1013	1175
977	1502	1346	611	1125	997
977	1532	1370	618	1047	1149
918	1342	1347	540	1064	952
918	1390	1225	478	1072	838
907	1346	1244	464	1019	852

## Sheet: % prolif
24 hrs			48 hrs
Control	20 mM	10 m M	Control	20 mM	10 m M
100	10.4396	2.41758	100	52	35.4118
100	9.34066	1.97802	100	53.9109	38.3875
100	13.905	3.36037	100	65.0718	42.3445
100	39.1304	26.8323	100	24.0437	16.1202
100	40.2813	27.7494	100	23.5849	15.0943
100	40.3576	27.8416	100	22.9139	14.1722
100	21.8638	10.5137	100	61.1511	37.0504
100	22.3971	10.8959	100	63.4709	38.2282
100	22.8501	11.3022	100	63.6816	40.0498

## Sheet: animal data glucose
days	PBS												Metformina												Prednisolona
0	113	107	108	118	125	123	108	112	117	109			101	105	106	104	99	122	112	118	111	116	120	106	112	122	113	111	106	124	100	134
3	124	102	106	109	126	114	119	136	124	136			102	103	112	104	114	113	110	112	109	131	124	112	116	100	110	116	116	128	134	130
7	108	110	107	123	131	115	107	157	138	102			101	101	112	106	108	124	116	121	113	128	126	104	107	113	114	103	119	107	112	96
10	118	107	109	107	123	113	99	121	118	111			116	106	107	118	120	119	104	109	127	142	126	135	100	105	107	113	105	78	129	69
12	95	122	112	113	126	110	128	134	128	120			111	91	106	118	122	120	108	137	117	118	125	122	117	109	119	109	114	95	107	85
14	90	96	112	119	97								99	83	108	97	123	119							99	113	126

## Sheet: animal data ulcer area
	days	PBS												Metformina												Prednisolona
	0	0.63	0.608	0.627	0.645	0.775	0.755	0.605	0.819	0.814	0.831			0.648	0.686	0.715	0.871	0.657	0.703	0.691	0.684	0.856	0.74	0.759	0.735	0.779	0.688	0.724	0.714	0.644	0.704	0.74	0.856
	3	0.373	0.384	0.455	0.526	0.477	0.4	0.284	0.326	0.321	0.473			0.423	0.464	0.481	0.529	0.542	0.422	0.533	0.693	0.624	0.688	0.636	0.484	0.615	0.618	0.595	0.696	0.528	0.679	0.766	0.619
	7	0.182	0.137	0.278	0.355	0.347	0.113	0.108	0.177	0.262	0.283			0.289	0.316	0.432	0.437	0.465	0.42	0.447	0.429	0.44	0.6	0.323	0.339	0.639	0.63	0.447	0.618	0.51	0.611	0.532	0.535
	10	0.064	0.058	0.034	0.068	0.069	0.047	0.023	0.073	0.036	0.048			0.1	0.085	0.21	0.141	0.126	0.104	0.239	0.21	0.179	0.268	0.179	0.095	0.48	0.315	0.52	0.614	0.52	0.509	0.359	0.479
	12	0.028	0.026	0.023	0.023	0.016	0.015	0.016	0.018	0.023	0.032			0.06	0.069	0.06	0.082	0.051	0.059	0.126	0.09	0.045	0.071	0.078	0.047	0.424	0.304	0.404	0.34	0.499	0.477	0.304	0.391
	14	0.012	0.007	0.011	0.005	0								0.035	0.031	0.048	0.028	0.035	0.05							0.257	0.307	0.287

## Sheet: clinical data
	Proportion of amputees per group				time of DM2 diagnosis			number of amputations			hospitalization time (days)			Glucose(mg/dl)
		Metformin	Others antidiabetics		Metformin	Others antidiabetics		Metformin	Others antidiabetics		Metformin	Other antidiabetic		Metformin	Other antidiabetic
	Amputatees	17	17			10		0	1			4			210
	No amputatees	20	6		12	7		1	2		7	4		122	194.2
					11	20		1	1		5	2		237	222
					1	29		1	2		6	6		228	132
					20	5		0	0		10			223	197
					8	29		2	2		6	2		209.6
						18		0	2		3	3		277
					5	10		1				6			394
					30	12		3	0		6	9		148.8	111
					10	8		2	2		4	5			228
					6			0	1		15	2			203.5
					20			5	1		3	7		147.6	344
					15	10		1	0		1	3		265
					20	33		0	0			7		123	194
					5	22		0	1		4	5		157
					16	6		2	1		10			244.5	91
					23	20		1	1		10	3		301	432
					10	18		1	1						94.3
					25	20		1	3		5	4		298	214
					18	14		0	1					344	464
						15		1	1		4	8		143	612
					8	16		2	2		7	4		292.2	400
					13			1	2			17		529	108
					10	12		2	1		7	6		189.5	130
					16			1	1		5	4		115.6	148
					15			2			4			72.4
					16			1			14			287
					10			1			1			224
					15			2			7			190
					16			1						365
					15			1			6			128
					10			1			4			285
					10			3						161
					20			1						272
								2			3
					15			2			4			185
					7			1			4			120
					12			1			7			122.1
IMPORTANT NOTE!!! Not all patients had the reported outcomes and therefore differences in the number of subjects for each reported variable vary.
